# Supplementary material for: Seeking consent for research with indigenous communities: a systematic review
Source: BMC Med Ethics. 2016 Oct 22;17:65. doi: 10.1186/s12910-016-0139-8 (PMC5075161; doi:10.1186/s12910-016-0139-8)
Supplement: Additional file 1: Table S3. — Medical Subject Headings and key words used to search Medline. (XLSX 43 kb) [file 12910_2016_139_MOESM1_ESM.xlsx]

## Sheet: Sheet1
Supplementary File 1
Table 3: Medical Subject Headings and key words used to search Medline
1	2	3
Oceanic Ancestry Group (MeSH)	Research (MeSH)	Informed Consent (MeSH)
Health Services, Aboriginal (MeSH)	Study kw	Consumer Participation (MeSH)
Ethnology (MeSH) kw	Studies kw	Consent Forms (MeSH)
Aborigin* kw	Investigat* kw	Refusal to Participate (MeSH)
“Torres Strait Islander” kw		Consent kw
Indigenous kw		FPIC (Free Prior Informed Consent) kw
Key: MeSH = Medical Subject Heading; kw = search as key word; x* = derivatives of x; “x y” = search words combined
