# Supplementary material for: Seeking consent for research with indigenous communities: a systematic review
Source: BMC Med Ethics. 2016 Oct 22;17:65. doi: 10.1186/s12910-016-0139-8 (PMC5075161; doi:10.1186/s12910-016-0139-8)
Supplement: Additional file 2: Table S4. — Research describing the consent process with Indigenous populations in detail. (XLSM 50 kb) [file 12910_2016_139_MOESM2_ESM.xlsm]

## Sheet: Sheet1
Supplementary File 2
Table 4: Research Describing the Consent Process with Indigenous Populations in Detail
Citation (location)	Study Title	Study Description	Key Findings
Fitzpatrick et al 2012 (Fitzroy Valley, The Kimberley, WA, Australia) [38]	The Lililwan Project: study protocol for a population-based active case ascertainment study of prevalence of fetal alcohol spectrum disorders (FASD) in remote Australian Aboriginal communities	Population-based active case ascertainment study of the prevalence of Fetal Alcohol Spectrum Disorders. Participants were children born between 2002 and 2003, residing in The Fitzroy Valley, including Fitzroy Crossing town and approximately 45 remote communities in 2010 or 2011. The population is 4500, approximately 80% are Aboriginal. This was part of The Marulu Strategy which was an over-archin…	§ This project was initiated by leaders to address issues important to their Aboriginal communities.
			§ The whole Fitzroy Valley community was engaged and consulted about Marulu: The Lililwan Project.
			§ Local Aboriginal leaders collaborated with Non-Aboriginal researchers throughout the project.
			§ A local Aboriginal person was employed as a Community Navigator to interpret language and culture.
			§ Pictorial aides were developed in a flip chart to help explain the research process when seeking consent from parents for their child to participate in the study. Assent was also sought from the children
			§ There was 95% participation for this project [39].
Dyall et al 2013 (Māori people of NZ) [40]	Engagement and recruitment of Māori and non-Māori people of advanced age to life and living in advanced age: A cohort study in NZ	In line with Kaupapa Māori methodology, Māori iwi (tribes) and health provider groups were engaged to conduct and oversee all aspects of the research project and form a Māori guidance group for the Māori cohort (n=600) recruitment. An understanding of both Māori philosophy; respect for language, culture, and spirituality; and Western scientific methods guided the research.	§ A Rōpū (Protector of the principles of conduct in Māori research) was nominated through kinship relations and informed the research team of customary ways in which to approach community leaders, important families and potential participants who identify as Māori
			§ Rōpū could also interpret language
			§ A series of hui (meetings) were conducted with Māori tribal leaders, Rōpū and Primary Health Organisations to inform the recruitment process
			§ Written informed consent was then sought from participants
Benitez 2002 (Guarani Communities of Paraguay) [29]	Audio-visual documentation of oral consent: a new method of informed consent for illiterate populations	Research with Guarani communities in Paraguay, use Triple Media Recording (TMR’s) – pictures, voice recording, and videos to explain a genetic study. Translated into French, English and the Guarani language. After a presentation, Guarani community members were invited to participate.	§ 42/100 Identifying as Indigenous Guarani consented
			§ 8 of these were able and chose to sign their name
			§ 58/100 exercised their right to refuse by not stepping forward
			§ This study does not assess understanding of the information in the presentation and whether consent or refusal was truly informed
Mentha and Brown 2011 (Central Australia, NT, Australia) [41]	“Making a DVD for informed consent processes” The Kanyini Vascular Collaboration supported by The Baker IDI Heart and Diabetes Institute and The George Institute for Global Health	Researchers who identify as Aboriginal and non-Aboriginal work together to produce consent materials for the clinical trial of a combination poly-pill.	§ A DVD is produced and is voiced over in 5 of the local Central Australian languages
			§ The popularity and comprehension of the material presented to 300 people of Central Australia is yet to be evaluated
Andrews and Kearns 2011 (East Arnhem Land, NT, Australia) [42]	Training community workers to deliver local informed consent materials. The East Arnhem Healthy Skin Project	Non-Aboriginal researchers work together with the Aboriginal Resource Development Service in consultation with group of women who identify as Aboriginal to create informed consent materials for a drug trial for scabies treatment. A ‘flip chart’ book is created using a local story about cultural practices with a cycad nut as an analogy to explain the research project The research material is prese…	§ 15 community workers were trained to deliver research information to a population of 2,500 people
			§ People understood they could decline consent by saying no or avoiding the research team on the second visit
			§ Participants were reported to have given consideration to participating in the project and requested more information on the second visit
			§ This project had 81% participation
			§ The level of understanding of the information provided was not investigated
Wilson 2008 (Opaskwayak Cree Nation, Manitoba, Canada) [43]	Research is Ceremony: Indigenous research methods	Investigates the Indigenous research paradigm of Canadian and Australian Indigenous ways of knowing. The book is written using a story telling method, reporting and reflecting on interviews and focus groups with Indigenous Australians and Canadians.	§ Fostering healthy relationships is part of cultural practice and protocol
			§ Through these connections, “intermediaries” are used to seek consent for participation
			§ They allow for candid questions about the nature of the research
			§ This relationship makes the researcher accountable to the project and participants
			§ It is inappropriate in many Indigenous cultures to directly turn down a request for assistance and the intermediary provides the option of declining consent
Smith 1999 (Māori researcher of NZ) [4]	Decolonizing methodologies: Research and Indigenous peoples	Linda Tuhiwai Smith who identifies as Māori, conducted research with Māori communities. She reflects on the injustices Indigenous people have endured through research over the centuries and proposes a novel research paradigm to enable (Kaupapa Māori Research) Māori researchers to work with Māori communities.	§ In this paradigm, communities negotiate research processes such as consultation, networking and ‘whanau’ research groups
			§ Communities share control of the research
			§ Researchers are able to maximise the participation and interest of Māori communities
			§ Research cannot proceed without being discussed and supported by the community or endorsed by a tribal gathering
			§ Some tribes have established procedures and protocols for assessing the acceptability of a research project, each is process unique
Mkandawire-Valhmu, Rice & Bathum 2007 (Malawi) [44]	Applying a feminist approach to health and human rights research in Malawi: a study of violence in the lives of female domestic workers	Researchers only sought oral consent in an attempt to avoid a power differential while working with Indigenous participants, most of whom did not have the knowledge to use the written word.	§ Literacy was assumed to be a barrier to communication and a trusting relationship
			§ It was not reported whether researchers asked participants their preferences for the methods used when seeking consent to research
D'Aprano, Carapetis and Andrews 2011 (NT, Australia) [45]	Trial of a developmental screening tool in remote Australian Aboriginal communities: A cautionary tale	The researchers acknowledge that less than 10% of adults based in the Aboriginal communities participating with the project, that had completed secondary school and English is not the first language for most.	§ Plain language forms for seeking consent were used by a research assistant who identifies as Aboriginal
			§ The study did not evaluate the understanding or preference for this methodology
			§ The participation of only 65% is not explained
McDonald et al 2006 (NT, Australia) [46]	Practical challenges of conducting research into rheumatic fever in remote Aboriginal communities	When seeking consent it was assumed that more than 2 meetings were required for understanding.	§ If key family members consented it was undermining them if individuals were also asked
			§ Flip charts by local artists were used to seek consent
			§ Written forms were regarded as suspicious
			§ This consent process was informed by leaders of Aboriginal communities but was not evaluated.
Creed-Kanashiro et al 2005 (Peru) [30]	Conducting research in developing countries: Experiences of the informed consent process from community studies in Peru	Reflection on the ethics review process for research with Peruvian Indigenous populations.	§ Community and family consent is important
			§ Consent forms should be clear and concise
			§ Consent forms should be in the preferred language with diagrams or a flip chart to help understanding
			§ Research information should be presented by a field worker local who is local to the area
			§ Research information should be presented over several visits
			§ Oral consent may be preferred as historically, Indigenous communities lost their land after signing a form
			§ Participants who consent expect treatment
			§ Consent for blood samples from children is declined for fear it will make them weak
			§ This publication does not report to evaluate understanding of the consent process
Foster et al 1997 (Oklahoma, USA) [47]	Communal discourse as a supplement to informed consent for genetic research	This paper examines in detail the decision making process for giving informed consent within two anonymised Native American communities. Foster and colleagues investigate both formal and informal decision making processes within these communities in order to start a dialogue about genetic research.	§ Community meetings were held and research methodology was altered to address community concerns before presenting the proposed project to the Institutional Review Boards for approval
			§ Individual consultation differed between communities
			§ In one community’s cultural protocol, health advice was sought from same-sex relatives within three degrees of consanguinity
			§ In the other community it was tradition that advice was sought from both traditional and Christian organisations
			§ The consent process is not identical among Native American communities
McWhirter et al 2013 (East Arnhem Land, NT, Australia) [48]	Ethical genetic research in Indigenous communities: challenges and successful approaches	In an attempt to investigate if there was a genetic link to a rare gynaecological malignancy with an unusually high incidence in the Northern Territory, a team of investigators conducted a study.	§ Consent materials were created by researchers working closely with affected communities
			§ A book was created containing analogies that were relevant to the community
			§ A recording was created in a dialect that was widely understood across the region
