# Supplementary material for: Seeking consent for research with indigenous communities: a systematic review
Source: BMC Med Ethics. 2016 Oct 22;17:65. doi: 10.1186/s12910-016-0139-8 (PMC5075161; doi:10.1186/s12910-016-0139-8)
Supplement: Additional file 3: Table S5. — International guidelines for seeking consent for research with Indigenous populations. (XLSM 39 kb) [file 12910_2016_139_MOESM3_ESM.xlsm]

## Sheet: Sheet1
Supplementary File 3
Table 5: International Guidelines for Seeking Consent for Research with Indigenous Populations
Organisation/ Area/ Year	Guideline	Details on Seeking Consent for research with Indigenous Populations
Secretariat of the Convention on Biological Diversity (CBD) 2002 (International) [7]	Bonn guidelines on access to genetic resources and fair and equitable sharing of the benefits arising out of their utilization.	§ Prior, informed consent for research with genetic resources should be sought in a language that Indigenous people understand
		§ New consent must be obtained for other research with genetic resources
		§ Effective participation of Indigenous communities on the process of access and benefit sharing of genetic resources should be encouraged
		§ 180 countries adopted this guideline
Economic and Social Council of the United Nations (UN) 2005 (International) [8]	Report of international workshop on methodologies regarding free, prior and informed consent and Indigenous peoples	§ Free, prior and informed consent is an evolving principle, integral to the human right of self-determination and should be sought for projects that directly address or indirectly affect Indigenous peoples
		§ Mechanisms for verification of free, prior and informed consent established
		§ Indigenous customary law should be recognized
		§ The issue of who represents Indigenous peoples should be addressed
		§ Method of dissemination of research information should be described
		§ Publication of Indigenous traditional knowledge is a community decision
		§ Information should be accurate, accessible and in a language Indigenous peoples will understand, taking into account oral tradition
UN 2007 (International) [9]	UN Declaration on the Rights of Indigenous People (UNDRIP)	§ States must seek free, prior and informed consent from Indigenous peoples in regards to ‘cultural, intellectual, religious and spiritual property’
		§ This may be linked to information from research with Indigenous peoples
UN General Assembly 2009	Right of everyone to the enjoyment of the highest attainable standard of physical and mental health	§ Indigenous people are vulnerable in research due to power imbalances
(International) [10]		§ Consent from representatives of the community may be sought and reaffirmed periodically, but is secondary to individual consent
		§ Researchers may require interpreters to help overcome language and cultural barriers and ensure information is understood
		§ Describes the option of formally witnessed verbal consent
World Health Organisation (WHO) 2009 (International) [11]	Indigenous peoples and participatory health research	§ Consent must be meaningful and informed to protect against exploitation
		§ Field- testing of the informed consent process may be indicated
		§ Individual consent should be obtained in writing but oral consent can substitute if it is more acceptable and witnessed if needed
		§ The consent form must be read to potential participants in an acceptable manner, language and speed to permit comprehension
		§ Participants should understand they can refuse without penalty
		§ Consent should also be sought from the Indigenous community periodically
UN Human Rights Office of the High Commissioner 2013 (International) [12]	Indigenous peoples and the UN human rights system, fact sheet number 9, revision 2	§ Free, prior and informed consent must be sought from Indigenous peoples for ‘activities that have a significant impact on them and their lands, territories and resources’
World Medical Association (WMA) 2013 (International) [13]	WMA Declaration of Helsinki: Ethical principles for medical research involving human subjects	§ There is no specific mention of Indigenous peoples
		§ Advises that it may be appropriate to consult family members or community leaders, of an individual when seeking consent for research
		§ The individual must also voluntarily consent, if they are capable
		§ Attention should be given to the information needs of individual potential subjects as well as the methods used to deliver the research information
		§ Consent should be signed or at least witnessed in writing
		§ The right to refuse must be emphasised
		§ The ethics committee can waiver consent for research after consideration
		§ Be cautious of potential subjects in a physician-dependant relationship
World Intellectual Property Organisation (WIPO) 2015 (International) [14]	Intellectual property and genetic resources, traditional knowledge and traditional cultural expressions	§ Indigenous people have complex social, political, historical and cultural vulnerabilities, impacting their involvement with intellectual property
		§ Prior informed consent must be sought for the use of genetic resources, traditional knowledge and traditional cultural expressions
		§ Interests of right holders and general public are to be balanced equitably
		§ Indigenous communities should be involved in benefit sharing of research
