# Supplementary material for: Seeking consent for research with indigenous communities: a systematic review
Source: BMC Med Ethics. 2016 Oct 22;17:65. doi: 10.1186/s12910-016-0139-8 (PMC5075161; doi:10.1186/s12910-016-0139-8)
Supplement: Additional file 4: Table S6. — National guidelines on seeking consent for research with Indigenous populations. (XLSX 40 kb) [file 12910_2016_139_MOESM4_ESM.xlsx]

## Sheet: Sheet1
Supplementary File 4
Table 6: National Guidelines for Seeking Consent for Research with Indigenous Populations
Organisation/ Area/ Year	Guideline	Details on Seeking Consent for research with Indigenous Populations
NHMRC 2003	Values and ethics: Guidelines for ethical conduct in Aboriginal and Torres Strait Islander health research	§ Six ‘Core Values’ are identified as important to uphold when researching with Aboriginal and Torres Strait Islander people: Reciprocity, Respect, Equality, Responsibility, Survival and Protection and Spirit and Integrity
(Australia) [49]		§ Research information should be provided at the participant's level of understanding and ensure ‘consent is clearly established’
		§ Consent is in the form of a signed form or recorded agreement
		§ Consent from ‘all properly interested parties’ (community elders) is needed
		§ Participants are to be advised they may withdraw consent at any time
NHMRC 2005	Keeping research on track: A guide for Aboriginal and Torres Strait Islander peoples about health research ethics	§ Focused guideline for questions a potential participant may wish to ask prior to giving consent for research
(Australia) [50]		§ The six Core Values of the NHMRC 2003 [15] are explained in plain English
		§ Informed consent is defined in plain English
		§ The right to decline consent highlighted
Jones and Barnett CRC Torres Strait Report 2006	Guidelines for ethical and effective communication for researchers working in Torres Strait	§ Refers to AIATSIS (2000) (current 2012 version in review) which states ‘Consultation, negotiation and free informed consent are the foundations of research with or about Indigenous peoples’
(Australia) [51]		§ Lists consent as part of the research agreement
		§ Requires researchers to define how consent will be gained
NHMRC 2007	Australian code for the responsible conduct of research	§ Signed consent must be sought from individual participants (faxed or emailed signature is acceptable).
(Australia)[52]		§ This guideline should be read with the NHMRC guideline 2003 [15] and the AIATSIS guideline (2012 version is below [23]) for Indigenous research
The Coalition for Research to Improve Aboriginal Health (CRIAH), Sax Institute 2008 (Australia) [53]	Tools for collaboration	§ Refers to a number of published works to support collaborative research between researchers and Aboriginal communities in Australia
		§ Detailed agreements between researchers and participating Aboriginal community groups should be negotiated prior to starting a project
		§ Community consent is required for research with Aboriginal communities
		§ Model consent forms produced by CRIAH are recommended.
Commonwealth Scientific and Industrial Research Organisation (CSIRO) 2009 (Australia) [54]	Indigenous research engagement interim protocol	§ Requires prior, free and informed consent to be obtained in a culturally appropriate manner from all research participants and stakeholders
		§ Acknowledges heterogeneity in Indigenous groups may with regard to culture, language and beliefs and thus that multiple consents, consultations and agreements may be necessary
		§ Highlights that in Australian law, intellectual property rights do not currently grant property rights to guardians, stewards and custodians of knowledge
NHMRC 2010 (Australia) [55]	NHMRC Road Map II: A strategic framework for improving the health of Aboriginal and Torres Strait Islander people through research	§ Aboriginal and Torres Strait Islander community involvement in the development, conduct and communication of research
		§ Establish positive capacity-building research relationships with Aboriginal and Torres Strait Islander people in NHMRC programs
		§ Closing the Gap, making new knowledge available to Aboriginal and Torres Strait Islander peoples in a culturally safe and meaningful way
NHMRC 2010 (Australia) [56]	Biobanks information paper	§ Cultural sensitivity is needed with the collection, use, storage and disposal of human tissue especially from Aboriginal and Torres Strait Islander peoples
		§ There is no international consensus regarding commercialisation, ownership, access or benefit-sharing derived from tissue donations
		§ Australians tend to donate tissue without regard to material incentives
		§ Ethical guidelines should prohibit commercial use of human tissue products if product value is derived from a unique characteristic of the donor
		§ ‘Broad consent’ is sought for future use of specimens as future research uses may not be contemplated at the time of collection and storage
		§ This encroaches on the intention to seek informed consent from participants
Laycock et al Lowitja Institute 2011	Researching Indigenous health: A practical guide for researchers	§ Free, prior and informed consent is a right, a standard in international law and essential for ethical research
(Australia) [5]		§ It is essential to seek community engagement, consultation, collaboration and consent for research with Aboriginal and Torres Strait Islander people
		§ The consent process may need to be conducted with elders or the family unit, which can take time. It is an ongoing process, subtle non-verbal cues may be missed by an outsider, so it is important to collaborate with local Aboriginal community members to ensure cultural protocol is respected
		§ Use trained interpreters, visual aides and locally designed consent methods
		§ Pre-test materials, give multiple presentations, ensure consent is informed
Australian Institute of Aboriginal and Torres Strait Islander Studies (AIATSIS) 2012 (Australia) [57]	Guidelines for ethical research in Australian Indigenous studies	§ There is no sharp distinction between researchers and Indigenous people
		§ Indigenous people are also researchers and equal partners in the research process and outcomes which may include sharing authorship of publications
		§ Ensure that free, prior and informed consent is sought from participants
		§ Ensure a plain English statement of consent is signed by participants
		§ Involve the Traditional Owners who speak for the Country
		§ Identify and consult local Indigenous organisations preferably face to face
		§ Adhere to and written research protocols or other protocols to follow
		§ Be aware of potential political issues that may be affected by the research
		§ Rights in Indigenous knowledge and cultural expressions are imperfectly reflected in Australian law, but must be respected
National Health and Medical Research Council (NHMRC) 2015 (Australia) [58]	National statement on ethical conduct in human research	§ This national guide recommends that researchers working with Aboriginal and Torres Strait Islander participants refer to the Values and Ethics [50] and Keeping Research on Track [51] guidelines from NHMRC
		§ Reiterates the six core values depicted as important to uphold when conducting this research, namely Reciprocity, Respect, Equality, Responsibility, Survival and Protection and Spirit and Integrity
Ministry of Health 2006 (NZ) [59]	Operational standard for ethics committees	§ Ethics committees must give respect to the principles of participation, partnership and protection that are implicit in the Treaty of Waitangi
		§ Be familiar with the Health Research Council's Guidelines for Researchers on Health Research Involving Māori (updated version 2010)
		§ Committees should require researchers to demonstrate how they have consulted with Māori community groups
		§ Written consent is common practice but some Māori prefer oral consent
		§ Ensure that Māori individuals or groups are not marginalized in the research process or by presentation of results
The Pūtaiora Writing Group,	Te Ara Tika guidelines for Māori research ethics: A framework for researchers and ethics committee members	§ Is the mode of informed consent suggested appropriate?
		§ Confidentiality may be negotiated with communities and participants
Health Research Council (HRC) 2010 (NZ) [60]		§ Understanding of the requirements for informed consent and allowing for oral consent demonstrates respect for the mana of Māori participants
		§ Recognising the authority of hapu and iwi (Māori communities) and the importance of community consent in some circumstances
		§ The right to withdraw consent should be explained
HRC 2010	Guidelines for researchers on health research involving Māori	§ Researchers must be familiar with the Treaty of Waitangi for Māori health
(NZ) [61]		§ Refers to HRC Guidelines on Ethics in Health Research (revised 2010)
		§ Describes importance of Kaupapa Māori research which is a philosophy and research methodology for the benefit of Māori, which is produced by Māori
		§ Informed consent can from individuals and groups (iwi, hapū or whānau)
		§ Whakapapa knowledge from an individual is not generalizable to all Māori.
		§ It is possible to seek consent to identify of individual participants
		§ Cultural safety is through manaakitanga (cultural and social responsibility), mana akiaki (empowerment), and Māhaki (respectful conduct)
		§ Mana tangata (minimum standard) is that researchers understand requirements for informed consent and provide the option of oral consent
		§ For genetic studies both community and individual consent is required
		§ Researchers are to provide a means for individuals to find out what has happened to their tissue and which research projects it has been included in
		§ Participants may withdraw consent at any time
National Ethics Advisory Committee (NEAC) 2012	Ethical guidelines for observational studies: Observational research, audits and related activities	§ Refers to NEAC Māori Research Ethics and HRC Guidelines for research involving Māori as well as international guidelines as co-reference
(NZ) [62]		§ The principles of the Treaty of Waitangi should be incorporated into health research proposals, including forming a partnership with iwi, hapū, whānau and Māori communities and involving them throughout a research project from the design to analysis of results
		§ Evidence of informed consent should be obtained in writing, but if this is not culturally acceptable or possible then procedures used to seek free and informed consent should be documented
		§ With research involving Māori where an investigator is a member from a whānāu, iwi or hapū, group consent may need to be sought through a kaumatua (elder) or another authority or with participants in hui (assembly) this consent may be sought in place of individual consent
		§ If there is no investigator from these groups to be studied involved then guidelines require a system of accountability to these communities after full discussion and agreement between participants and investigators
NEAC 2012	Ethical guidelines for intervention studies	§ Refers to NEAC Māori Research Ethics and HRC Guidelines for research involving Māori as well as international guidelines
(NZ) [63]		§ The principles of the Treaty of Waitangi are to be incorporated into health research proposals, with partnerships formed with iwi, hapū, whānau and Māori communities who are actively participating in all areas of the research from project design to distribution of results
		§ This guideline requests that researchers protect Māori individual and collective rights including Māori data, culture and language
Aboriginal Affairs and Northern Development	Statement - legal commentary on the concept of free, prior and informed consent	§ The concept of free, prior and informed consent continues to evolve when considering the diversity of Indigenous interests, rights and circumstances
2010 (Canada) [64]		§ Emphasises the importance of Indigenous communities being more involved and consulted on decisions that affect their interests and ways of life
Canadian Institutes of Health Research (CIHR) 2014 (Canada) [65]	Tri-Council Policy Statement: Ethical conduct for research involving humans	§ Chapter: Research involving First Nations, Inuit and Metis Peoples of Canada
		§ Community consent is often required but may not replace individual consent
		§ Family members, elders or organisations may be nominated to give consent
		§ Individual consent may be signed or in a format approved by an Ethics Board
		§ During the consent process, researchers are advised to translate information into Aboriginal participants’ first language as it is required
		§ Principles of ownership, control access and possession were developed in self-determination to protect First Nations peoples’ privacy, intellectual property, data custody and secondary use of data in research
United States Department of Health and Human Services, Department of Health, Education and Welfare 1979 (USA) [66]	The Belmont Report: Office of the Secretary, ethical principles and guidelines for the protection of human subjects of research, The National Commission for the Protection of Human Subjects of Biomedical and Behavioural Research	§ Informed consent is sought to the degree that ‘subjects’ are capable
		§ Enough information should be provided to potential subjects for research knowing that the procedure is neither necessary nor fully understood
		§ It is necessary to adapt a presentation to the subject's capacities
		§ Investigators are responsible for assessing if subjects understand
		§ Investigators might conduct an oral or written test for comprehension
		§ Racial minorities should be protected from research given their compromised capacity for free consent, administrative convenience and ease to manipulate as a result of their socioeconomic condition
		§ If a subject grants consent for a current project, they cannot refuse consent for data to be used for future research
Tribal Epidemiology Centres 2014 (USA) [67]	Best practices in American Indian and Alaska Native public health	§ Acknowledges that there are 566 federally recognised American Indian and Alaskan Native tribes in the Unites States and that they are nearly always grouped together as a homogenous population
		§ Collection of data from these tribes may be as important as collecting race data with the federal government's treaty obligations
		§ The Indian Health Care Improvement Act was reauthorised in 2010, granting Tribal Epidemiology Centres (TEC) access to Protected Health Information in possession of The Secretary of Health and Human Services as well as requiring the Centres for Disease Control and Prevention provide technical support to TECs for disease surveillance
		§ It can be difficult to reach American Indian and Alaskan Native people due to their tendency to move between reservations, urban areas and residences and are less likely to have a telephone
		§ American Indian and Alaskan Native people may be difficult to engage in research due to literacy and language barriers
		§ Describes health centres across the country that treat patients and conduct research but do not mention of how consent is sought
		§ There is a legacy of mistrust of government projects established with American Indian and Alaskan Native peoples from a history of forced relocation, and destruction of language, religion and culture
		§ Community partnerships through Community Based Participatory Research (CBPR) with culturally appropriate sampling methods has greatly increased response rates for participation in health initiatives
