# Supplementary material for: Seeking consent for research with indigenous communities: a systematic review
Source: BMC Med Ethics. 2016 Oct 22;17:65. doi: 10.1186/s12910-016-0139-8 (PMC5075161; doi:10.1186/s12910-016-0139-8)
Supplement: Additional file 5: Table S7. — State/Regional/Local guidelines on seeking consent for research with Indigenous populations. (XLSX 35 kb) [file 12910_2016_139_MOESM5_ESM.xlsx]

## Sheet: Sheet1
Supplementary File 5
Table 7: State/Regional/Local Guidelines for Seeking Consent for Research with Indigenous Populations
Organisation/ Area/ Year	Guideline	Details on Seeking Consent for research with Indigenous Populations
Central Land Council (CLC), Desert Knowledge Cooperative Research Centre (DK-CRC) 2005 (Alice Springs, NT, Australia) [68]	Undertaking Projects and Research in Central Australia: CLC Protocols and the Development of Protocols for Projects and Research in the CLC Region	§ Seek prior, informed community consent for research involving Aboriginal and Torres Strait Islander people, their knowledge and practices
		§ Consent is an on-going process and requires community consultation, engagement and involvement in the research planning and implementation
		§ Consent must be sought for stored information; secondary use of this; publication of data; and commercialisation
DK-CRC 2009 (Alice Springs, NT, Australia) [69]	Aboriginal Knowledge and Intellectual Property Community Guide	§ This Aboriginal community guide is based on DK CRC Aboriginal Knowledge and Intellectual Property Protocol 2009 (Updated version is below 2015 [70])
		§ This guide is written for Aboriginal researchers and participants
		§ Free, prior and informed consent for research is defined in plain English
		§ Intellectual property rights and confidentiality are also explained in detail
		§ The research consent and engagement process is described though use of traditional Aboriginal art and story telling created with local artists
Kimberley Land Council Aboriginal Corporation (KLC) 2011 (The Kimberley, WA, Australia) [71]	Kimberley Land Council Research Protocol	§ This protocol is in line with the AIATSIS guidelines [57] and Central Land Council's General Research Protocol (latest version [70]) and KLC Intellectual Property and Traditional Knowledge Policy [72]
		§ Free prior informed consent be sought from Aboriginal people and Aboriginal communities prior to commencing research
		§ The project must be approved by an authorized ethics committee
		§ There is involvement with local Aboriginal people in every step of the research and they are adequately paid for their time
		§ If going out onto ‘Country’, allow for relatives of researchers to join
KLC Research, Ethics Access Committee (REAC) 2011 (The Kimberley, WA, Australia) [72]	Intellectual Property and Traditional Knowledge Policy	§ Best practice is in line with AIATSIS [57]; UNDRIP [9]; and WIPO [14]
		§ Free prior informed consent be sought from Aboriginal people and Aboriginal communities prior to commencing research
		§ The right to refuse to participate should be made clear
		§ Consent should be sought at every stage of the project
		§ Aboriginal cultural protocols should be followed
		§ Ownership and access to data and dissemination of results discussed
Aboriginal Health and Medical Research Council (AH&MRC) 2013 (NSW, Australia) [73]	Guidelines for Research into Aboriginal Health: Key Principles	§ Aboriginal community consent should be sought for any research with a focus on Aboriginal people or if results affect the community as a whole
		§ Researchers must respect the Aboriginal community decision-making process
		§ Allow the community to seek independent advice on the research proposal
		§ The Aboriginal community has involvement with the whole research process
		§ Formal consent for research with an Aboriginal community and individuals must be free, informed and in writing
		§ Provide for consent for future research and allow for refusal of consent
		§ The Aboriginal community has ownership and control of the research data
Ninti One: Innovation for Remote Australia 2015 (Alice Springs, NT, Australia) [70]	Ninti One Protocol for Aboriginal and Torres Strait Islander Knowledge and Intellectual Property	§ Defines Free, Prior, and Informed Consent – researchers should ensure Aboriginal and Torres Strait Islander participants have a clear understanding of the purpose, methodology and intended outcomes of the research
		§ Adequate time and opportunities should be provided for individuals and their communities to consider consenting to participate
		§ Consent is an ongoing process between the community and the researcher
		§ Consent can be suspended or withdrawn subject to local circumstances
		§ Research must be of benefit to and involve Aboriginal and Torres Strait Islander people, supporting self-determination through active participation
University of Victoria Faculty of Human and Social Development 2003 (Vic, Canada) [74]	Protocols & Principles for Conducting Research in an Indigenous Context	§ A working relationship based on collaboration and partnership should be established between the researcher and Indigenous participants
		§ Indigenous people should be consulted about best research practices
		§ Consent should be sought before starting a project and as an ongoing basis
		§ If participants are anonymous an Indigenous mentor /consultation group will review research prior to public release
		§ Establish who speaks for the community and conditions of informed consent
Nuu-Chah-Nulth Tribal Council Research Ethics Committee 2008 (Vancouver Island, BC, Canada) [75]	Protocols & Principles for Conducting Research in a Nuu-Chah-Nulth Context	§ The Nuu-Chah-Nulth communities have specific protocols and procedures for conducting research and it is the researcher's responsibility to identify these through consultation with the appropriate community members
		§ Participants must be given adequate time (24h minimum) to consider a research project and may withdraw at any time without consequences
		§ Individuals are permitted to enter into research voluntarily
Six Nations Council 2014 (Ontario, Canada) [76]	Conducting Research at Six Nations	§ Six Nations Elected Council recognises that research with the Mohawk, Cayuga, Onondaga, Oneida, Seneca and Tuscarora Indigenous people of the Grand River Territory should be encouraged and is based on mutual respect, understanding and trust
		§ Researchers are to negotiate tribal and community consent
		§ All research participants are entitled to provide free, prior informed consent
		§ Informed written consent must be obtained from individuals prior to involvement, or if this is not possible, an explanation given to the ethics committee and an alternative way of recording consent documented, unless the research is involved with a therapeutic intervention
Portland Area Indian Health Service Institutional Review Board 2002 (Idaho, Oregon and Washington, Portland Area, USA) [77]	Guidelines for Researchers	§ Refers to The Nuremberg Code (1949)[36] and The Belmont Report (1979)[32] for ethical principles for conducting research, namely respect for people (informed consent); beneficence and justice.
		Researchers are to:
		§ Negotiate tribal and community consent
		§ Follow informed consent processes - using consent and assent forms
		§ Oral consent scripts may also be documented
		§ The process for administering consent must be documented
		§ Consent is an ongoing process, not a discrete moment in time
		Research protocols are to detail:
		§ The setting of where consent is to be sought;
		§ Answering questions using layman terms;
		§ Assessment of comprehension of research information;
		§ If an additional person is needed to be present (unclear who);
		§ Leaving a copy of the consent form with the participant;
		§ If consent is to be sought periodically;
		§ If waiver of some consent requirements are requested
